# Supplementary material for: The core microbiome of sessile ciliate Stentor coeruleus is not shaped by the environment
Source: Sci Rep. 2019 Aug 6;9:11356. doi: 10.1038/s41598-019-47701-8 (PMC6684585; doi:10.1038/s41598-019-47701-8)
Supplement: Supplementary file 1 — Dataset 1 [file 41598_2019_47701_MOESM1_ESM.xlsx]

## Sheet: Supplementary Table 1
The core microbiome of sessile ciliate Stentor coeruleus is not shaped by the environment	Environment samples				Ciliate samples
Lanzoni O., Plotnikov A., Khlopko Yu., Munz G., Petroni G., Potekhin A.					PW1		PW2			PW3
	PW1	PW2	PW3	Average Environment	Stentor1	Stentor2	Stentor3	Stentor4	Stentor7	Stentor5	Stentor6	Average stentors
Number of OTUs	675	684	592	650.333	946	715	885	1297	1665	1620	1771	1271.29
Taxonomy
Archaea; Euryarchaeota; Methanobacteria; Methanobacteriales; Methanobacteriaceae; Methanobacterium	0.003	0.006	0.002	0.00366667	0	0	0	0	0	0	0	0
Archaea; Euryarchaeota; Methanobacteria; Methanobacteriales; Methanobacteriaceae; Methanobrevibacter	0	0.01	0.003	0.00433333	0	0	0	0	0	0	0	0
Archaea; Euryarchaeota; Methanomicrobia; Methanomicrobiales; Methanospirillaceae; Methanospirillum	0	0.001	0	0.000333333	0	0	0	0	0	0	0	0
Archaea; Euryarchaeota; Methanomicrobia; Methanosarcinales; Methanosaetaceae; Methanosaeta	0	0.01	0	0.00333333	0	0	0	0	0	0	0	0
Bacteria; Acidobacteria; Holophagae; Subgroup 7; uncultured bacterium;	0	0.001	0	0.000333333	0	0	0	0	0	0	0	0
Bacteria; Actinobacteria; Acidimicrobiia; Acidimicrobiales; Acidimicrobiaceae; CL500-29 marine group	0.003	0	0.003	0.002	0	0	0	0	0	0	0	0
Bacteria; Actinobacteria; Acidimicrobiia; Acidimicrobiales; Acidimicrobiaceae; uncultured	0.001	0	0	0.000333333	0	0	0	0	0	0	0	0
Bacteria; Actinobacteria; Acidimicrobiia; Acidimicrobiales; Acidimicrobiales Incertae Sedis; Candidatus Microthrix	0	0.001	0.003	0.00133333	0	0	0	0	0	0	0	0
Bacteria; Actinobacteria; Actinobacteria; Actinomycetales; Actinomycetaceae; Actinomyces	0	0	0	0	0.002	0	0	0	0	0.002	0	0.000571429
Bacteria; Actinobacteria; Actinobacteria; Bifidobacteriales; Bifidobacteriaceae; Bifidobacterium	0.007	0.004	0.003	0.00466667	0	0	0	0	0	0	0	0
Bacteria; Actinobacteria; Actinobacteria; Corynebacteriales; Corynebacteriaceae; Corynebacterium	0	0	0	0	0	0	0.001	0.001	0.001	0.001	0	0.000571429
Bacteria; Actinobacteria; Actinobacteria; Corynebacteriales; Mycobacteriaceae; Mycobacterium	0	0.003	0.027	0.01	0	0	0	0.005	0	0	0	0.000714286
Bacteria; Actinobacteria; Actinobacteria; Corynebacteriales; Nocardiaceae; Gordonia	0.004	0	0.003	0.00233333	0	0	0	0	0	0	0	0
Bacteria; Actinobacteria; Actinobacteria; Corynebacteriales; Nocardiaceae; Rhodococcus	0	0.001	0	0.000333333	0	0	0	0	0	0	0	0
Bacteria; Actinobacteria; Actinobacteria; Micrococcales; Bogoriellaceae; Georgenia	0	0	0.002	0.000666667	0	0	0	0	0	0	0	0
Bacteria; Actinobacteria; Actinobacteria; Micrococcales; Cellulomonadaceae;Other	0	0	0.002	0.000666667	0	0	0	0	0	0	0	0
Bacteria; Actinobacteria; Actinobacteria; Micrococcales; Intrasporangiaceae; Ornithinibacter	0.001	0.001	0	0.000666667	0	0	0	0	0	0	0	0
Bacteria; Actinobacteria; Actinobacteria; Micrococcales; Intrasporangiaceae; Tetrasphaera	0.003	0	0	0.001	0	0	0	0	0	0	0	0
Bacteria; Actinobacteria; Actinobacteria; Micrococcales; Microbacteriaceae; Candidatus Limnoluna	0	0	0.002	0.000666667	0	0	0	0	0	0	0	0
Bacteria; Actinobacteria; Actinobacteria; Micrococcales; Microbacteriaceae; Microbacterium	0.001	0.004	0	0.00166667	0	0	0	0	0	0	0	0
Bacteria; Actinobacteria; Actinobacteria; Micrococcales; Microbacteriaceae;Other	0.007	0.004	0.014	0.00833333	0	0	0	0	0	0	0	0
Bacteria; Actinobacteria; Actinobacteria; Micrococcales; Micrococcaceae; Arthrobacter	0.001	0	0	0.000333333	0	0	0	0	0	0	0	0
Bacteria; Actinobacteria; Actinobacteria; Micrococcales; Micrococcaceae; Rothia	0	0	0	0	0.003	0.006	0.002	0.005	0.005	0.02	0.012	0.00757143
Bacteria; Actinobacteria; Actinobacteria; Micrococcales; Sanguibacteraceae; Sanguibacter	0	0.001	0	0.000333333	0	0	0	0	0	0	0	0
Bacteria; Actinobacteria; Actinobacteria; PeM15; uncultured bacterium;	0.043	0.018	0.14	0.067	0	0	0	0	0	0	0	0
Bacteria; Actinobacteria; Actinobacteria; PeM15;Other;Other	0	0.001	0	0.000333333	0	0	0	0	0	0	0	0
Bacteria; Actinobacteria; Actinobacteria; Propionibacteriales; Nocardioidaceae; Marmoricola	0	0.004	0	0.00133333	0	0	0	0	0	0	0	0
Bacteria; Actinobacteria; Actinobacteria; Propionibacteriales; Propionibacteriaceae; Brooklawnia	0.003	0.006	0	0.003	0	0	0	0	0	0	0	0
Bacteria; Actinobacteria; Actinobacteria; Propionibacteriales; Propionibacteriaceae; Propionibacterium	0	0	0.002	0.000666667	0	0	0.001	0.001	0	0	0.001	0.000428571
Bacteria; Actinobacteria; Actinobacteria; Propionibacteriales; Propionibacteriaceae; uncultured	0	0.001	0.002	0.001	0	0	0	0	0	0	0	0
Bacteria; Actinobacteria; Coriobacteriia; Coriobacteriales; Coriobacteriaceae; uncultured	0.003	0.001	0	0.00133333	0	0	0	0	0	0	0	0
Bacteria; Actinobacteria; Thermoleophilia; Gaiellales; uncultured; uncultured bacterium	0.001	0.001	0.002	0.00133333	0	0	0	0	0	0	0	0
Bacteria; Actinobacteria; Thermoleophilia; Gaiellales; uncultured;Other	0.001	0	0	0.000333333	0	0	0	0	0	0	0	0
Bacteria; Actinobacteria; Thermoleophilia; Solirubrobacterales; 480-2; uncultured bacterium	0.006	0.001	0	0.00233333	0	0	0	0	0	0	0	0
Bacteria; BD1-5; uncultured bacterium;	0	0.001	0	0.000333333	0	0	0	0	0	0	0	0
Bacteria; Bacteroidetes; Bacteroidia; Bacteroidales; Porphyromonadaceae; Macellibacteroides	0	0.003	0	0.001	0	0	0	0	0	0	0	0
Bacteria; Bacteroidetes; Bacteroidia; Bacteroidales; Porphyromonadaceae; Paludibacter	0.004	0.003	0	0.00233333	0	0	0	0.005	0	0	0	0.000714286
Bacteria; Bacteroidetes; Bacteroidia; Bacteroidales; Porphyromonadaceae; Porphyromonas	0	0	0	0	0.02	0.007	0.017	0.019	0.009	0.031	0.047	0.0214286
Bacteria; Bacteroidetes; Bacteroidia; Bacteroidales; Prevotellaceae; Alloprevotella	0	0	0	0	0	0	0.002	0	0.001	0.001	0.005	0.00128571
Bacteria; Bacteroidetes; Bacteroidia; Bacteroidales; Prevotellaceae; Prevotella	0.001	0	0	0.000333333	0.006	0.004	0.006	0.008	0.007	0.011	0.006	0.00685714
Bacteria; Bacteroidetes; Flavobacteriia; Flavobacteriales; Cryomorphaceae; Fluviicola	0	0	0	0	0	0	0	0.003	0	0	0	0.000428571
Bacteria; Bacteroidetes; Flavobacteriia; Flavobacteriales; Flavobacteriaceae; Actibacter	0.004	0	0	0.00133333	0	0	0	0	0	0	0	0
Bacteria; Bacteroidetes; Flavobacteriia; Flavobacteriales; Flavobacteriaceae; Bergeyella	0	0	0	0	0.013	0.003	0	0.005	0.004	0.009	0.007	0.00585714
Bacteria; Bacteroidetes; Flavobacteriia; Flavobacteriales; Flavobacteriaceae; Capnocytophaga	0	0	0	0	0.105	0.046	0.055	0.079	0.051	0.273	0.129	0.105429
Bacteria; Bacteroidetes; Flavobacteriia; Flavobacteriales; Flavobacteriaceae; Chryseobacterium	0.019	0.009	0	0.00933333	0	0	0	0.002	0	0	0	0.000285714
Bacteria; Bacteroidetes; Flavobacteriia; Flavobacteriales; Flavobacteriaceae; Cloacibacterium	0.006	0.001	0	0.00233333	0	0	0	0	0	0	0	0
Bacteria; Bacteroidetes; Flavobacteriia; Flavobacteriales; Flavobacteriaceae; Flavobacterium	0	0	0	0	0	0	0	0.001	0	0	0	0.000142857
Bacteria; Bacteroidetes; Flavobacteriia; Flavobacteriales; Flavobacteriaceae; Gillisia	0	0.001	0	0.000333333	0	0	0	0	0	0	0	0
Bacteria; Bacteroidetes; Sphingobacteriia; Sphingobacteriales; Chitinophagaceae; Ferruginibacter	0	0.001	0	0.000333333	0	0	0	0	0	0	0	0
Bacteria; Bacteroidetes; Sphingobacteriia; Sphingobacteriales; Chitinophagaceae; Flavihumibacter	0	0.001	0	0.000333333	0	0	0	0	0	0	0	0
Bacteria; Bacteroidetes; Sphingobacteriia; Sphingobacteriales; Chitinophagaceae; Sediminibacterium	0	0	0	0	0	0	0	0.001	0	0	0	0.000142857
Bacteria; Bacteroidetes; Sphingobacteriia; Sphingobacteriales; Chitinophagaceae; uncultured	0.001	0	0	0.000333333	0.021	0.02	0.042	0.001	0.002	0.002	0.002	0.0128571
Bacteria; Bacteroidetes; Sphingobacteriia; Sphingobacteriales; Sphingobacteriaceae; Pedobacter	0	0	0	0	0	0	0	0.002	0	0	0	0.000285714
Bacteria; Candidate division BRC1; uncultured bacterium;	0	0	0.002	0.000666667	0	0	0	0	0	0	0	0
Bacteria; Candidate division TM7; Unknown Class; Unknown Order; Unknown Family; Candidatus Saccharimonas	0	0	0	0	0.007	0	0	0	0.007	0.001	0	0.00214286
Bacteria; Candidate division TM7; uncultured bacterium;	0	0.01	0.01	0.00666667	0.005	0.004	0	0.011	0.003	0.009	0.012	0.00628571
Bacteria; Candidate division TM7;Other;Other;Other;Other	0.001	0	0	0.000333333	0	0	0	0	0	0	0	0
Bacteria; Chlamydiae; Chlamydiae; Chlamydiales; Parachlamydiaceae; Candidatus Protochlamydia	0.003	0	0	0.001	0	0	0	0	0	0	0	0
Bacteria; Chlamydiae; Chlamydiae; Chlamydiales; Parachlamydiaceae; Neochlamydia	0.001	0	0	0.000333333	0	0	0	0	0	0	0	0
Bacteria; Chlamydiae; Chlamydiae; Chlamydiales; Parachlamydiaceae;Other	0.004	0.001	0.005	0.00333333	0	0	0	0	0	0	0	0
Bacteria; Chlamydiae; Chlamydiae; Chlamydiales; Simkaniaceae; Candidatus Rhabdochlamydia	0	0	0.005	0.00166667	0	0	0	0	0	0	0	0
Bacteria; Chlamydiae; Chlamydiae; Chlamydiales; cvE6; uncultured bacterium	0	0	0.002	0.000666667	0	0	0	0	0	0	0	0
Bacteria; Chlorobi; Ignavibacteria; Ignavibacteriales; PHOS-HE36; uncultured bacterium	0	0.001	0	0.000333333	0	0	0	0	0	0	0	0
Bacteria; Chloroflexi; Anaerolineae; Anaerolineales; Anaerolineaceae; Longilinea	0	0.001	0	0.000333333	0	0	0	0	0	0	0	0
Bacteria; Chloroflexi; Anaerolineae; Anaerolineales; Anaerolineaceae; uncultured	0	0.013	0.003	0.00533333	0	0	0	0	0	0	0	0
Bacteria; Chloroflexi; Caldilineae; Caldilineales; Caldilineaceae; uncultured	0	0.003	0	0.001	0	0	0	0	0	0	0	0
Bacteria; Chloroflexi; KD4-96; uncultured bacterium;	0.004	0.007	0	0.00366667	0	0	0	0	0	0	0	0
Bacteria; Chloroflexi; uncultured; uncultured bacterium;	0.001	0	0	0.000333333	0	0	0	0	0	0	0	0
Bacteria; Chloroflexi; uncultured; uncultured soil bacterium;	0.001	0	0	0.000333333	0	0	0	0	0	0	0	0
Bacteria; Chloroflexi; uncultured;Other;Other;Other	0.003	0	0	0.001	0	0	0	0	0	0	0	0
Bacteria; Cyanobacteria; Chloroplast; Phaseolus acutifolius (tepary bean);	0.001	0.001	0	0.000666667	0.002	0	0	0	0	0	0	0.000285714
Bacteria; Cyanobacteria; Chloroplast; uncultured Scenedesmus;	0	0.001	0	0.000333333	0	0	0	0	0	0	0	0
Bacteria; Cyanobacteria; Chloroplast; uncultured bacterium;	0.24	0.194	0.105	0.179667	0	0.006	0	0.329	0	0	0.011	0.0494286
Bacteria; Cyanobacteria; Chloroplast; uncultured eukaryote;	0	0.001	0	0.000333333	0	0	0	0	0	0	0	0
Bacteria; Cyanobacteria; Chloroplast; uncultured organism;	0	0.001	0	0.000333333	0	0	0	0	0	0	0	0
Bacteria; Cyanobacteria; Chloroplast;Other;Other;Other	0.004	0.006	0	0.00333333	0	0.001	0	0.019	0	0	0	0.00285714
Bacteria; Cyanobacteria; Cyanobacteria; SubsectionI; FamilyI; Prochlorococcus	0	0.003	0	0.001	0	0	0	0	0	0	0	0
Bacteria; Cyanobacteria; Cyanobacteria; SubsectionIII; FamilyI; Planktothrix	0.013	0.003	0	0.00533333	0	0	0	0	0	0	0	0
Bacteria; Cyanobacteria; Melainabacteria; Gastranaerophilales; uncultured bacterium;	0.001	0	0	0.000333333	0	0	0	0	0	0	0	0
Bacteria; Firmicutes; Bacilli; Bacillales; Family XI; Gemella	0	0	0	0	0.001	0	0.001	0.006	0.002	0.002	0.003	0.00214286
Bacteria; Firmicutes; Bacilli; Bacillales; Staphylococcaceae; Staphylococcus	0	0	0	0	0	0	0	0.001	0	0.001	0	0.000285714
Bacteria; Firmicutes; Bacilli; Lactobacillales; Aerococcaceae; Abiotrophia	0	0	0	0	0.001	0.003	0.002	0.005	0.001	0.014	0.006	0.00457143
Bacteria; Firmicutes; Bacilli; Lactobacillales; Carnobacteriaceae; Granulicatella	0	0	0	0	0	0.001	0.002	0.001	0.002	0.007	0.003	0.00228571
Bacteria; Firmicutes; Bacilli; Lactobacillales; Carnobacteriaceae; Trichococcus	0.007	0.034	0.005	0.0153333	0	0	0	0	0	0	0	0
Bacteria; Firmicutes; Bacilli; Lactobacillales; Enterococcaceae; Enterococcus	0	0	0.003	0.001	0	0	0	0	0	0	0	0
Bacteria; Firmicutes; Bacilli; Lactobacillales; Lactobacillaceae; Lactobacillus	0.001	0.006	0	0.00233333	0	0	0	0	0	0	0	0
Bacteria; Firmicutes; Bacilli; Lactobacillales; Leuconostocaceae; Weissella	0	0.003	0	0.001	0	0	0	0	0	0	0	0
Bacteria; Firmicutes; Bacilli; Lactobacillales; Streptococcaceae; Streptococcus	0.009	0.009	0.017	0.0116667	0.035	0.017	0.026	0.04	0.03	0.084	0.08	0.0445714
Bacteria; Firmicutes; Clostridia; Clostridiales; Christensenellaceae; uncultured	0.013	0.063	0.022	0.0326667	0	0	0	0	0	0	0	0
Bacteria; Firmicutes; Clostridia; Clostridiales; Clostridiaceae 1; Clostridium sensu stricto 1	0	0.004	0.027	0.0103333	0	0	0	0	0	0	0	0
Bacteria; Firmicutes; Clostridia; Clostridiales; Clostridiaceae 1; Clostridium sensu stricto 13	0	0.001	0	0.000333333	0	0	0	0	0	0	0	0
Bacteria; Firmicutes; Clostridia; Clostridiales; Clostridiaceae 1; Proteiniclasticum	0.004	0.009	0	0.00433333	0	0	0	0	0	0	0	0
Bacteria; Firmicutes; Clostridia; Clostridiales; Clostridiaceae 1; Sarcina	0	0.004	0	0.00133333	0	0	0	0	0	0	0	0
Bacteria; Firmicutes; Clostridia; Clostridiales; Clostridiaceae 1; uncultured	0.01	0.006	0	0.00533333	0	0	0	0	0	0	0	0
Bacteria; Firmicutes; Clostridia; Clostridiales; Eubacteriaceae; Acetobacterium	0.003	0.003	0	0.002	0	0	0	0	0	0	0	0
Bacteria; Firmicutes; Clostridia; Clostridiales; Eubacteriaceae; Eubacterium	0.004	0	0	0.00133333	0	0	0	0	0	0	0	0
Bacteria; Firmicutes; Clostridia; Clostridiales; Eubacteriaceae; uncultured	0.016	0.018	0.002	0.012	0	0	0	0	0	0	0	0
Bacteria; Firmicutes; Clostridia; Clostridiales; Family XI; Gallicola	0.007	0.007	0	0.00466667	0	0	0	0	0	0	0	0
Bacteria; Firmicutes; Clostridia; Clostridiales; Family XI; uncultured	0	0.007	0.002	0.003	0	0	0	0	0	0	0	0
Bacteria; Firmicutes; Clostridia; Clostridiales; Family XIII; Incertae Sedis	0.006	0.003	0.014	0.00766667	0	0	0	0	0	0.001	0	0.000142857
Bacteria; Firmicutes; Clostridia; Clostridiales; Family XIII; Mogibacterium	0	0.001	0.002	0.001	0	0	0	0	0	0	0	0
Bacteria; Firmicutes; Clostridia; Clostridiales; Family XIII; uncultured	0.068	0.06	0.135	0.0876667	0	0	0	0	0	0	0	0
Bacteria; Firmicutes; Clostridia; Clostridiales; Gracilibacteraceae; Lutispora	0.001	0	0	0.000333333	0	0	0	0	0	0	0	0
Bacteria; Firmicutes; Clostridia; Clostridiales; Lachnospiraceae; Acetitomaculum	0	0.006	0	0.002	0	0	0	0	0	0	0	0
Bacteria; Firmicutes; Clostridia; Clostridiales; Lachnospiraceae; Anaerostipes	0.034	0.003	0.007	0.0146667	0	0	0	0	0	0	0	0
Bacteria; Firmicutes; Clostridia; Clostridiales; Lachnospiraceae; Blautia	0.004	0.012	0.037	0.0176667	0	0	0	0	0	0	0	0
Bacteria; Firmicutes; Clostridia; Clostridiales; Lachnospiraceae; Coprococcus	0.001	0.003	0	0.00133333	0	0	0	0	0	0	0	0
Bacteria; Firmicutes; Clostridia; Clostridiales; Lachnospiraceae; Dorea	0	0.001	0.008	0.003	0	0	0	0	0	0	0	0
Bacteria; Firmicutes; Clostridia; Clostridiales; Lachnospiraceae; Incertae Sedis	0.031	0.018	0.005	0.018	0	0	0	0	0	0	0	0
Bacteria; Firmicutes; Clostridia; Clostridiales; Lachnospiraceae; Lachnoanaerobaculum	0	0	0	0	0	0	0	0.001	0	0	0.003	0.000571429
Bacteria; Firmicutes; Clostridia; Clostridiales; Lachnospiraceae; Lachnospira	0.003	0	0.003	0.002	0	0	0	0	0	0	0	0
Bacteria; Firmicutes; Clostridia; Clostridiales; Lachnospiraceae; Oribacterium	0	0	0	0	0	0	0	0	0.001	0	0	0.000142857
Bacteria; Firmicutes; Clostridia; Clostridiales; Lachnospiraceae; uncultured	0.033	0.016	0.064	0.0376667	0	0	0	0	0	0.001	0	0.000142857
Bacteria; Firmicutes; Clostridia; Clostridiales; Lachnospiraceae;Other	0.003	0.004	0.042	0.0163333	0	0	0	0	0	0	0	0
Bacteria; Firmicutes; Clostridia; Clostridiales; Peptostreptococcaceae; Proteocatella	0	0	0.003	0.001	0	0	0	0	0	0	0	0
Bacteria; Firmicutes; Clostridia; Clostridiales; Peptostreptococcaceae; uncultured	0.019	0.009	0.022	0.0166667	0	0	0	0	0	0	0	0
Bacteria; Firmicutes; Clostridia; Clostridiales; Ruminococcaceae; Anaerofilum	0	0.001	0	0.000333333	0	0	0	0	0	0	0	0
Bacteria; Firmicutes; Clostridia; Clostridiales; Ruminococcaceae; Faecalibacterium	0.001	0.018	0.054	0.0243333	0	0	0	0	0	0	0	0
Bacteria; Firmicutes; Clostridia; Clostridiales; Ruminococcaceae; Incertae Sedis	0	0.004	0.002	0.002	0	0	0	0	0	0	0	0
Bacteria; Firmicutes; Clostridia; Clostridiales; Ruminococcaceae; Ruminococcus	0.009	0.019	0.019	0.0156667	0	0	0	0	0	0	0	0
Bacteria; Firmicutes; Clostridia; Clostridiales; Ruminococcaceae; Saccharofermentans	0	0.001	0.002	0.001	0	0	0	0	0	0	0	0
Bacteria; Firmicutes; Clostridia; Clostridiales; Ruminococcaceae; Subdoligranulum	0.079	0.016	0.03	0.0416667	0	0.001	0	0	0	0	0	0.000142857
Bacteria; Firmicutes; Clostridia; Clostridiales; Ruminococcaceae; uncultured	0.01	0.026	0.02	0.0186667	0	0	0	0	0	0	0	0
Bacteria; Firmicutes; Clostridia; Clostridiales; vadinBB60; uncultured bacterium	0	0	0.002	0.000666667	0	0	0	0	0	0	0	0
Bacteria; Firmicutes; Erysipelotrichia; Erysipelotrichales; Erysipelotrichaceae; Catenibacterium	0	0.003	0	0.001	0	0	0	0	0	0	0	0
Bacteria; Firmicutes; Erysipelotrichia; Erysipelotrichales; Erysipelotrichaceae; Incertae Sedis	0	0	0.002	0.000666667	0	0	0	0	0	0	0	0
Bacteria; Firmicutes; Erysipelotrichia; Erysipelotrichales; Erysipelotrichaceae; Solobacterium	0	0.001	0	0.000333333	0	0	0	0	0	0	0	0
Bacteria; Firmicutes; Erysipelotrichia; Erysipelotrichales; Erysipelotrichaceae; uncultured	0	0	0.003	0.001	0	0	0	0	0	0	0	0
Bacteria; Firmicutes; Negativicutes; Selenomonadales; Acidaminococcaceae; Phascolarctobacterium	0.001	0	0	0.000333333	0	0	0	0	0	0	0	0
Bacteria; Firmicutes; Negativicutes; Selenomonadales; Acidaminococcaceae; uncultured	0	0.001	0	0.000333333	0	0	0	0	0	0	0	0
Bacteria; Firmicutes; Negativicutes; Selenomonadales; Veillonellaceae; Anaerosinus	0.004	0.001	0	0.00166667	0	0	0	0	0	0	0	0
Bacteria; Firmicutes; Negativicutes; Selenomonadales; Veillonellaceae; Dialister	0.001	0	0	0.000333333	0	0	0	0	0	0	0	0
Bacteria; Firmicutes; Negativicutes; Selenomonadales; Veillonellaceae; Megamonas	0.001	0	0	0.000333333	0	0	0	0	0	0	0	0
Bacteria; Firmicutes; Negativicutes; Selenomonadales; Veillonellaceae; Selenomonas	0.001	0	0	0.000333333	0	0	0	0	0	0	0.001	0.000142857
Bacteria; Firmicutes; Negativicutes; Selenomonadales; Veillonellaceae; Veillonella	0.001	0	0	0.000333333	0.017	0.004	0.005	0.014	0.008	0.031	0.019	0.014
Bacteria; Firmicutes; Negativicutes; Selenomonadales; Veillonellaceae; uncultured	0	0.003	0	0.001	0	0	0	0	0	0	0	0
Bacteria; Fusobacteria; Fusobacteriia; Fusobacteriales; Fusobacteriaceae; Fusobacterium	0	0	0	0	0	0	0.001	0.001	0	0.004	0.002	0.00114286
Bacteria; Fusobacteria; Fusobacteriia; Fusobacteriales; Leptotrichiaceae; Leptotrichia	0	0.006	0	0.002	0	0.003	0.003	0.002	0.002	0.006	0.008	0.00342857
Bacteria; Fusobacteria; Fusobacteriia; Fusobacteriales; Leptotrichiaceae; uncultured	0	0	0	0	0.16	0	0	0	0	0	0	0.0228571
Bacteria; Planctomycetes; Phycisphaerae; WD2101 soil group; uncultured bacterium;	0	0.006	0	0.002	0	0	0	0	0	0	0	0
Bacteria; Planctomycetes; Planctomycetacia; Planctomycetales; Planctomycetaceae; Pir4 lineage	0	0.001	0.002	0.001	0	0	0	0	0	0	0	0
Bacteria; Planctomycetes; Planctomycetacia; Planctomycetales; Planctomycetaceae; Pirellula	0.009	0	0.002	0.00366667	0	0	0	0	0	0	0	0
Bacteria; Planctomycetes; Planctomycetacia; Planctomycetales; Planctomycetaceae; Planctomyces	0.001	0	0	0.000333333	0	0	0	0	0	0	0	0
Bacteria; Planctomycetes; Planctomycetacia; Planctomycetales; Planctomycetaceae; uncultured	0.013	0.012	0.005	0.01	0	0	0	0	0	0	0	0
Bacteria; Proteobacteria; Alphaproteobacteria; Caulobacterales; Caulobacteraceae; Brevundimonas	0.007	0	0	0.00233333	0	0	0	0.002	0	0	0	0.000285714
Bacteria; Proteobacteria; Alphaproteobacteria; Caulobacterales; Caulobacteraceae; Phenylobacterium	0	0	0	0	0	0	0	0.001	0.001	0	0	0.000285714
Bacteria; Proteobacteria; Alphaproteobacteria; Rhizobiales; A0839; uncultured bacterium	0	0	0	0	0	0	0	0.005	0	0	0	0.000714286
Bacteria; Proteobacteria; Alphaproteobacteria; Rhizobiales; Beijerinckiaceae; Camelimonas	0	0.001	0	0.000333333	0	0	0	0	0	0	0	0
Bacteria; Proteobacteria; Alphaproteobacteria; Rhizobiales; Beijerinckiaceae; Chelatococcus	0	0.001	0	0.000333333	0	0	0	0	0	0	0	0
Bacteria; Proteobacteria; Alphaproteobacteria; Rhizobiales; Beijerinckiaceae; Methylorosula	0	0.003	0	0.001	0	0	0	0	0	0	0	0
Bacteria; Proteobacteria; Alphaproteobacteria; Rhizobiales; Beijerinckiaceae; uncultured	0	0.003	0	0.001	0	0	0	0	0	0	0	0
Bacteria; Proteobacteria; Alphaproteobacteria; Rhizobiales; Bradyrhizobiaceae; Bosea	0	0.003	0	0.001	0	0	0	0	0	0	0	0
Bacteria; Proteobacteria; Alphaproteobacteria; Rhizobiales; Bradyrhizobiaceae; uncultured	0	0.001	0	0.000333333	0	0	0	0	0	0	0	0
Bacteria; Proteobacteria; Alphaproteobacteria; Rhizobiales; F0723;Other	0.004	0.001	0	0.00166667	0	0	0	0	0	0	0	0
Bacteria; Proteobacteria; Alphaproteobacteria; Rhizobiales; Hyphomicrobiaceae; Hyphomicrobium	0.01	0.003	0.014	0.009	0	0	0	0	0	0	0	0
Bacteria; Proteobacteria; Alphaproteobacteria; Rhizobiales; Hyphomicrobiaceae; Rhodoplanes	0	0	0	0	0	0	0	0.002	0	0	0	0.000285714
Bacteria; Proteobacteria; Alphaproteobacteria; Rhizobiales; Hyphomicrobiaceae;Other	0	0	0	0	0	0	0	0.035	0	0	0	0.005
Bacteria; Proteobacteria; Alphaproteobacteria; Rhizobiales; MNG7; uncultured bacterium	0.013	0.026	0.012	0.017	0.003	0.115	0	0	0.001	0.02	0.114	0.0361429
Bacteria; Proteobacteria; Alphaproteobacteria; Rhizobiales; Methylobacteriaceae; Methylobacterium	0	0.001	0	0.000333333	0	0	0	0	0	0	0	0
Bacteria; Proteobacteria; Alphaproteobacteria; Rhizobiales; Methylocystaceae; Methylosinus	0	0.004	0	0.00133333	0	0	0	0	0	0	0	0
Bacteria; Proteobacteria; Alphaproteobacteria; Rhizobiales; Methylocystaceae;Other	0.001	0.009	0.007	0.00566667	0	0	0	0	0	0	0	0
Bacteria; Proteobacteria; Alphaproteobacteria; Rhizobiales; Rhizobiaceae; Rhizobium	0	0.003	0	0.001	0	0	0	0.002	0	0	0	0.000285714
Bacteria; Proteobacteria; Alphaproteobacteria; Rhizobiales; Xanthobacteraceae; Xanthobacter	0	0.001	0	0.000333333	0	0	0	0.122	0	0	0	0.0174286
Bacteria; Proteobacteria; Alphaproteobacteria; Rhizobiales; Xanthobacteraceae; uncultured	0	0.004	0	0.00133333	0	0	0	0	0	0	0	0
Bacteria; Proteobacteria; Alphaproteobacteria; Rhizobiales; Xanthobacteraceae;Other	0	0	0	0	0	0	0	0.001	0	0	0	0.000142857
Bacteria; Proteobacteria; Alphaproteobacteria; Rhizobiales; alphaI cluster;Other	0	0.001	0	0.000333333	0	0	0	0	0	0	0	0
Bacteria; Proteobacteria; Alphaproteobacteria; Rhizobiales;Other;Other	0.001	0	0	0.000333333	0	0	0	0.003	0	0	0	0.000428571
Bacteria; Proteobacteria; Alphaproteobacteria; Rhodobacterales; Rhodobacteraceae; Paracoccus	0	0.001	0	0.000333333	0	0	0	0	0	0	0	0
Bacteria; Proteobacteria; Alphaproteobacteria; Rhodobacterales; Rhodobacteraceae; Roseobacter clade CHAB-I-5 lineage	0	0.001	0	0.000333333	0	0	0	0	0	0	0	0
Bacteria; Proteobacteria; Alphaproteobacteria; Rhodobacterales; Rhodobacteraceae;Other	0.006	0.01	0	0.00533333	0	0	0	0.001	0	0.001	0	0.000285714
Bacteria; Proteobacteria; Alphaproteobacteria; Rhodospirillales; Rhodospirillaceae; Defluviicoccus	0	0.001	0	0.000333333	0	0	0	0	0	0	0	0
Bacteria; Proteobacteria; Alphaproteobacteria; Rhodospirillales; Rhodospirillales Incertae Sedis; Reyranella	0.003	0.001	0.007	0.00366667	0	0	0	0.01	0	0	0	0.00142857
Bacteria; Proteobacteria; Alphaproteobacteria; Rickettsiales; Holosporaceae; Holospora	0	0	0	0	0	0	0	0.002	0	0	0	0.000285714
Bacteria; Proteobacteria; Alphaproteobacteria; Rickettsiales; Rickettsiaceae; "Ca. Megaira polyxenophila"	0.001	0.066	0	0.0223333	0.558	0.727	0.797	0	0.822	0.334	0.396	0.519143
Bacteria; Proteobacteria; Alphaproteobacteria; Sphingomonadales; Sphingomonadaceae; Novosphingobium	0	0	0.002	0.000666667	0	0	0	0.002	0	0	0	0.000285714
Bacteria; Proteobacteria; Alphaproteobacteria; Sphingomonadales; Sphingomonadaceae; Sphingomonas	0	0.003	0	0.001	0	0	0	0	0	0	0	0
Bacteria; Proteobacteria; Alphaproteobacteria;Other;Other;Other	0	0	0	0	0	0	0	0.001	0	0	0	0.000142857
Bacteria; Proteobacteria; Betaproteobacteria; Burkholderiales; Alcaligenaceae; Achromobacter	0.007	0.001	0	0.00266667	0.001	0	0	0	0	0	0	0.000142857
Bacteria; Proteobacteria; Betaproteobacteria; Burkholderiales; Alcaligenaceae; uncultured	0	0.001	0	0.000333333	0	0	0	0	0	0	0	0
Bacteria; Proteobacteria; Betaproteobacteria; Burkholderiales; Burkholderiaceae; Burkholderia	0	0	0	0	0	0	0	0.001	0	0	0	0.000142857
Bacteria; Proteobacteria; Betaproteobacteria; Burkholderiales; Burkholderiaceae; Lautropia	0	0	0	0	0.005	0.003	0.009	0.008	0.002	0.02	0.01	0.00814286
Bacteria; Proteobacteria; Betaproteobacteria; Burkholderiales; Comamonadaceae; Acidovorax	0.001	0	0	0.000333333	0	0	0	0	0	0	0	0
Bacteria; Proteobacteria; Betaproteobacteria; Burkholderiales; Comamonadaceae; Alicycliphilus	0.001	0.001	0	0.000666667	0	0	0	0	0	0	0	0
Bacteria; Proteobacteria; Betaproteobacteria; Burkholderiales; Comamonadaceae; Aquabacterium	0	0.001	0	0.000333333	0	0	0	0	0	0	0	0
Bacteria; Proteobacteria; Betaproteobacteria; Burkholderiales; Comamonadaceae; Chlorochromatium	0.001	0	0	0.000333333	0	0	0	0	0	0	0	0
Bacteria; Proteobacteria; Betaproteobacteria; Burkholderiales; Comamonadaceae; Polaromonas	0.001	0	0	0.000333333	0	0	0	0	0	0	0	0
Bacteria; Proteobacteria; Betaproteobacteria; Burkholderiales; Comamonadaceae; Sphaerotilus	0.027	0	0.003	0.01	0	0	0	0	0	0	0	0
Bacteria; Proteobacteria; Betaproteobacteria; Burkholderiales; Comamonadaceae; uncultured	0	0	0	0	0	0	0	0.002	0	0	0	0.000285714
Bacteria; Proteobacteria; Betaproteobacteria; Burkholderiales; Comamonadaceae;Other	0.004	0.003	0	0.00233333	0	0	0.002	0.007	0	0	0	0.00128571
Bacteria; Proteobacteria; Betaproteobacteria; Burkholderiales; Oxalobacteraceae; Massilia	0	0	0	0	0	0	0	0.005	0	0	0	0.000714286
Bacteria; Proteobacteria; Betaproteobacteria; Burkholderiales; Oxalobacteraceae; Noviherbaspirillum	0	0.001	0	0.000333333	0	0	0	0	0	0	0	0
Bacteria; Proteobacteria; Betaproteobacteria; Methylophilales; Methylophilaceae; Methylotenera	0	0	0	0	0	0	0	0.003	0	0	0	0.000428571
Bacteria; Proteobacteria; Betaproteobacteria; Methylophilales; Methylophilaceae; uncultured	0	0	0	0	0	0	0	0.006	0	0	0	0.000857143
Bacteria; Proteobacteria; Betaproteobacteria; Neisseriales; Neisseriaceae; Aquaspirillum	0	0	0	0	0	0	0	0	0	0	0.002	0.000285714
Bacteria; Proteobacteria; Betaproteobacteria; Neisseriales; Neisseriaceae; Kingella	0	0	0	0	0	0	0	0.001	0.001	0	0.001	0.000428571
Bacteria; Proteobacteria; Betaproteobacteria; Neisseriales; Neisseriaceae; Neisseria	0	0	0	0	0.014	0.003	0.011	0.014	0.021	0.038	0.049	0.0214286
Bacteria; Proteobacteria; Betaproteobacteria; Neisseriales; Neisseriaceae; Uruburuella	0	0.001	0	0.000333333	0	0	0	0	0	0	0	0
Bacteria; Proteobacteria; Betaproteobacteria; Neisseriales; Neisseriaceae; uncultured	0	0	0	0	0	0.004	0	0.096	0	0.005	0.001	0.0151429
Bacteria; Proteobacteria; Betaproteobacteria; Neisseriales; Neisseriaceae;Other	0	0	0	0	0.012	0.015	0.007	0.015	0.009	0.037	0.041	0.0194286
Bacteria; Proteobacteria; Betaproteobacteria; Nitrosomonadales; Nitrosomonadaceae; uncultured	0	0	0	0	0	0	0	0.001	0	0	0	0.000142857
Bacteria; Proteobacteria; Betaproteobacteria; SC-I-84; uncultured bacterium;	0	0.001	0	0.000333333	0	0	0	0	0	0	0	0
Bacteria; Proteobacteria; Betaproteobacteria; TRA3-20;Other;Other	0	0	0	0	0	0	0	0.001	0	0	0	0.000142857
Bacteria; Proteobacteria; Betaproteobacteria;Other;Other;Other	0.003	0.001	0	0.00133333	0	0	0	0	0	0	0	0
Bacteria; Proteobacteria; Deltaproteobacteria; Bdellovibrionales; Bacteriovoracaceae; Peredibacter	0	0.003	0	0.001	0	0	0	0	0	0	0	0
Bacteria; Proteobacteria; Deltaproteobacteria; Desulfobacterales; Desulfobacteraceae; Sva0081 sediment group	0.003	0	0	0.001	0	0	0	0	0	0	0	0
Bacteria; Proteobacteria; Deltaproteobacteria; Desulfobacterales; Desulfobulbaceae; Desulfocapsa	0.003	0	0	0.001	0	0	0	0	0	0	0	0
Bacteria; Proteobacteria; Deltaproteobacteria; Desulfovibrionales; Desulfomicrobiaceae; Desulfomicrobium	0.003	0	0	0.001	0	0	0	0	0	0	0	0
Bacteria; Proteobacteria; Deltaproteobacteria; Myxococcales; Polyangiaceae; Byssovorax	0	0.001	0	0.000333333	0	0	0	0	0	0	0	0
Bacteria; Proteobacteria; Deltaproteobacteria; Syntrophobacterales; Syntrophaceae; Desulfomonile	0.001	0.001	0	0.000666667	0	0	0	0	0	0	0	0
Bacteria; Proteobacteria; Epsilonproteobacteria; Campylobacterales; Campylobacteraceae; Arcobacter	0	0.006	0.027	0.011	0	0.001	0	0	0	0	0	0.000142857
Bacteria; Proteobacteria; Epsilonproteobacteria; Campylobacterales; Campylobacteraceae; Campylobacter	0	0	0	0	0	0	0.001	0	0.002	0.008	0.012	0.00328571
Bacteria; Proteobacteria; Epsilonproteobacteria; Campylobacterales; Helicobacteraceae; Sulfurovum	0	0.001	0	0.000333333	0	0	0	0	0	0	0	0
Bacteria; Proteobacteria; Gammaproteobacteria; Cardiobacteriales; Cardiobacteriaceae; Cardiobacterium	0	0	0	0	0.003	0.001	0	0.005	0.002	0.014	0.005	0.00428571
Bacteria; Proteobacteria; Gammaproteobacteria; Enterobacteriales; Enterobacteriaceae; Hafnia	0	0	0	0	0	0	0	0.001	0	0	0	0.000142857
Bacteria; Proteobacteria; Gammaproteobacteria; Legionellales; Coxiellaceae; Rickettsiella	0	0.004	0.002	0.002	0	0	0	0	0	0	0	0
Bacteria; Proteobacteria; Gammaproteobacteria; Legionellales; Legionellaceae; Legionella	0.013	0.004	0.003	0.00666667	0	0	0	0	0	0	0	0
Bacteria; Proteobacteria; Gammaproteobacteria; Methylococcales; Methylococcaceae; Methylocaldum	0.004	0	0	0.00133333	0	0	0	0	0	0	0	0
Bacteria; Proteobacteria; Gammaproteobacteria; Pasteurellales; Pasteurellaceae; Actinobacillus	0	0	0	0	0	0	0	0	0	0.001	0	0.000142857
Bacteria; Proteobacteria; Gammaproteobacteria; Pasteurellales; Pasteurellaceae; Haemophilus	0	0	0	0	0.004	0.004	0.003	0.003	0.002	0.005	0.011	0.00457143
Bacteria; Proteobacteria; Gammaproteobacteria; Pseudomonadales; Moraxellaceae; Acinetobacter	0.015	0.001	0.007	0.00766667	0	0	0	0.002	0	0	0	0.000285714
Bacteria; Proteobacteria; Gammaproteobacteria; Pseudomonadales; Moraxellaceae; Perlucidibaca	0	0	0	0	0	0	0	0.015	0	0	0	0.00214286
Bacteria; Proteobacteria; Gammaproteobacteria; Pseudomonadales; Pseudomonadaceae; Pseudomonas	0	0	0	0	0	0	0	0.002	0.001	0.001	0	0.000571429
Bacteria; Proteobacteria; Gammaproteobacteria; Thiotrichales; Thiotrichaceae; Thiothrix	0.018	0.001	0	0.00633333	0	0	0	0	0	0	0	0
Bacteria; Proteobacteria; Gammaproteobacteria; Xanthomonadales; Xanthomonadales Incertae Sedis; uncultured	0.003	0	0.002	0.00166667	0	0	0	0	0	0	0	0
Bacteria; RsaHF231; uncultured bacterium;	0.003	0	0	0.001	0	0	0	0	0	0	0	0
Bacteria; SHA-109; uncultured bacterium;	0	0	0.002	0.000666667	0	0	0	0	0	0	0	0
Bacteria; Synergistetes; Synergistia; Synergistales; Synergistaceae; uncultured	0	0.009	0	0.003	0	0	0	0	0	0	0	0
Bacteria; TM6; uncultured bacterium;	0.001	0.001	0.002	0.00133333	0	0	0	0	0	0	0	0
Bacteria; Verrucomicrobia; OPB35 soil group; uncultured Verrucomicrobia bacterium;	0	0.001	0	0.000333333	0	0	0	0	0	0	0	0
Bacteria; Verrucomicrobia; Verrucomicrobiae; Verrucomicrobiales; Verrucomicrobiaceae; uncultured	0.003	0	0	0.001	0	0	0	0	0	0	0	0
Unassigned;Other;Other;Other;Other;Other	0.006	0.006	0.008	0.00666667	0.001	0	0.002	0.062	0.001	0.003	0.003	0.0102857
